# Supplementary material for: The research landscape and evolutionary trends of platelet-derived extracellular vesicles: a bibliometric and LDA analysis (2015–2026)
Source: Front Oncol. 2026 Jul 8;16:1854626. doi: 10.3389/fonc.2026.1854626 (PMC13388083; doi:10.3389/fonc.2026.1854626)
Supplement: Supplementary file 1 [file DataSheet1.csv]

keyword	mean_freq	lower_ci	upper_ci	freq_all
EXOSOMES	0.0817714303297084	0.0714329391105125	0.0938015608215237	0.0834710743801653
EXTRACELLULAR VESICLES	0.079262519933103	0.0687009029632876	0.0906770081541319	0.0793388429752066
MICROPARTICLES	0.0620828589706888	0.0527010233918129	0.070900925990392	0.0603305785123967
PLATELETS	0.058407654714046	0.0493001208560276	0.0686553891892189	0.0557851239669422
INFLAMMATION	0.0484983689268549	0.0409044382999714	0.0573190214953746	0.0491735537190083
THROMBOSIS	0.0431886385347285	0.0352973844319124	0.0507201489227527	0.0400826446280992
PLATELET	0.0331430408557017	0.0262779183811106	0.0418502609895519	0.0351239669421488
EXOSOME	0.0297765571730803	0.0228719280771337	0.0371008540988714	0.031404958677686
MICROVESICLES	0.0286010971743999	0.0222133109317755	0.0354509323397918	0.0276859504132231
PLATELET-RICH PLASMA	0.0238528868448337	0.0181936841490796	0.0298333697552448	0.0252066115702479
ANGIOGENESIS	0.019419972102382	0.0134148745571347	0.0258228817547128	0.0202479338842975
TISSUE FACTOR	0.0181397559337965	0.0128049832335481	0.0235874969381503	0.0169421487603306
ACTIVATION	0.0169465693865182	0.0116361375087246	0.0232071058206913	0.0161157024793388
ATHEROSCLEROSIS	0.0148959651320095	0.0100153681282586	0.0197070391915869	0.0161157024793388
BIOMARKERS	0.0166276932487642	0.0116679465394419	0.0221903165573745	0.0161157024793388
EXTRACELLULAR VESICLE	0.0158599568453235	0.010663142563754	0.0212921171148976	0.0161157024793388
CANCER	0.0162496823022003	0.0109459273939236	0.021325643068854	0.015702479338843
COAGULATION	0.0166757114068852	0.0117775905140986	0.0219239512982762	0.015702479338843
LIQUID BIOPSY	0.0140106900101035	0.00988189664278734	0.0186322773457685	0.0144628099173554
PHOSPHATIDYLSERINE	0.0134667603294979	0.00871717102040127	0.0182086182023459	0.0144628099173554
HEMOSTASIS	0.0144315982921719	0.00946549909014498	0.0195035686300568	0.0132231404958678
MICROPARTICLE	0.01319617633716	0.00839128895575378	0.0180596054888508	0.0132231404958678
PLATELET ACTIVATION	0.0133485317846689	0.00902774924055875	0.0185538268929731	0.0128099173553719
BIOMARKER	0.0118630551959766	0.00735625419474076	0.0166474512860977	0.012396694214876
ENDOTHELIAL CELLS	0.0114204360620784	0.00725236279460649	0.0157355565987015	0.0115702479338843
PLATELET MICROPARTICLES	0.011291756155936	0.00700902437682276	0.0160868986724225	0.0115702479338843
DRUG DELIVERY	0.0106080138157325	0.00633747564917689	0.0148353310679526	0.0111570247933884
MICRORNA	0.0107171688153374	0.00670248519113829	0.0152248450750163	0.0111570247933884
MESENCHYMAL STEM CELLS	0.0102854896536207	0.00634819807882524	0.0144440453644529	0.0107438016528926
PLATELET-DERIVED MICROPARTICLES	0.0103239648025183	0.00645035549207624	0.0145817093047977	0.0107438016528926
WOUND HEALING	0.010070503528191	0.00651465798045603	0.0144838202966217	0.0107438016528926
CELLS	0.0101535105904484	0.00617520749788592	0.0145639829940441	0.0103305785123967
PROTEOMICS	0.00997643056116947	0.00569915869787653	0.0140443012529305	0.0103305785123967
REGENERATIVE MEDICINE	0.0100166455506782	0.00572174554092519	0.0146620590071916	0.0103305785123967
SEPSIS	0.0102408898125857	0.00647999915978617	0.0145609447634673	0.0103305785123967
APOPTOSIS	0.00937330908287576	0.00553385631211079	0.0140294505096877	0.00991735537190083
OSTEOARTHRITIS	0.00899949672034198	0.00497045091219391	0.0130667137347468	0.00991735537190083
FLOW CYTOMETRY	0.00973105120229347	0.00572033782665097	0.0138694384655205	0.00950413223140496
THROMBIN	0.00935485464511504	0.00580694361955234	0.013905472711633	0.00867768595041322
HYDROGEL	0.0075326531831584	0.00394688238590678	0.0115663957005227	0.00826446280991736
OXIDATIVE STRESS	0.00815435102087792	0.0043269556321602	0.0123103158081233	0.00826446280991736
COVID-19	0.00777787120358529	0.00456881961970465	0.0114675501584672	0.00785123966942149
PROCOAGULANT ACTIVITY	0.00739189634883469	0.00409720437546786	0.0110975869170825	0.00785123966942149
BLOOD	0.00769458351408761	0.0042866705238288	0.0114487655345793	0.00743801652892562
CELL-DERIVED MICROPARTICLES	0.00734889953852511	0.00383705596023061	0.0113260219874409	0.00743801652892562
TRANSFUSION	0.00796267818536129	0.0047011352484019	0.0119918092585223	0.00743801652892562
TRAUMATIC BRAIN INJURY	0.00762706075106062	0.00400899211302914	0.0113150081900082	0.00743801652892562
BLOOD PLATELETS	0.00761343822376408	0.00376441862423171	0.0118660799560305	0.00702479338842975
EXPRESSION	0.00775683022775775	0.00425755180990461	0.0113818175578238	0.00702479338842975
NEUTROPHIL EXTRACELLULAR TRAPS	0.0069368140026804	0.00378411955089649	0.0105267999790772	0.00702479338842975
VENOUS THROMBOEMBOLISM	0.00730021545959145	0.00385333454053289	0.0110574638160357	0.00702479338842975
ENDOTHELIAL DYSFUNCTION	0.00629876071768209	0.00329072240238031	0.0100742392524299	0.00661157024793388
ENDOTHELIAL MICROPARTICLES	0.0060866737241014	0.00322144885062735	0.00996004629119365	0.00661157024793388
METASTASIS	0.00706441421179083	0.0038609115893732	0.0109073930822644	0.00661157024793388
PLASMA	0.00705473772057563	0.00383762618137899	0.0110428675833563	0.00661157024793388
TRAUMA	0.00736093409632615	0.0042153588766151	0.0110254762401692	0.00661157024793388
ACTIVATED PLATELETS	0.00648106245071528	0.00295093359605854	0.0098424367229273	0.00619834710743802
CARDIOVASCULAR DISEASE	0.00643876424943142	0.00351870042283293	0.00976807701593433	0.00619834710743802
MICRORNAS	0.00583666840656692	0.00283745103003551	0.00924450248546634	0.00619834710743802
