# Supplementary material for: The research landscape and evolutionary trends of platelet-derived extracellular vesicles: a bibliometric and LDA analysis (2015–2026)
Source: Front Oncol. 2026 Jul 8;16:1854626. doi: 10.3389/fonc.2026.1854626 (PMC13388083; doi:10.3389/fonc.2026.1854626)
Supplement: Supplementary file 2 [file DataSheet2.csv]

	Topic_1	Topic_2	Topic_3	Topic_4	Topic_5	Topic_6	Topic_7	Topic_8
2015	0.077711533031741	0.159248846026535	0.15860842740875	0.0776538215429001	0.0725575352360137	0.131282346983824	0.152784126474865	0.170153363295371
2016	0.0915543171978391	0.137689202205369	0.138736778107833	0.101957778088667	0.0913241884509467	0.129655828350459	0.151286476812161	0.157795430786724
2017	0.097117733248268	0.160183566489555	0.144510523575795	0.100508158237893	0.0833739768778165	0.131318966473778	0.135678755356405	0.14730831974049
2018	0.10950834365971	0.133108450247607	0.138321572173467	0.105131043620728	0.101470169834634	0.155847949883536	0.127975961763017	0.128636508817301
2019	0.103555776392473	0.141403160803536	0.135206549235044	0.101507664636266	0.0968704511214371	0.145342143228357	0.13040387126902	0.145710383313866
2020	0.112058115982605	0.126097113283843	0.135578645740311	0.121040145728772	0.109013164769486	0.139727805348472	0.136372196864746	0.120112812281764
2021	0.120467027626773	0.136571847428441	0.128853747643885	0.133559379694287	0.128769013485685	0.137307462527642	0.102379122087975	0.112092399505313
2022	0.148548490858883	0.127964128685245	0.128430393396999	0.134577542739252	0.124133421592708	0.142107004872371	0.0977489894786437	0.0964900283758974
2023	0.133345978049031	0.11708993187053	0.112409972281265	0.14031597454983	0.162055524872659	0.132221874086422	0.111464134843767	0.0910966094464957
2024	0.145736688368279	0.11321902841938	0.11182049401769	0.128683650510293	0.175768570099048	0.130578670197052	0.108404616937612	0.0857882814506457
2025	0.174253595095275	0.0914511036517035	0.0890021958325271	0.126894300031355	0.20039424747085	0.129958581498857	0.110176085901605	0.0778698905178274
2026	0.162324433222427	0.0783987647768761	0.117968172302982	0.109667854738507	0.213398425694549	0.152669610617238	0.0965299804804876	0.0690427581669326
