# Supplementary material for: The research landscape and evolutionary trends of platelet-derived extracellular vesicles: a bibliometric and LDA analysis (2015–2026)
Source: Front Oncol. 2026 Jul 8;16:1854626. doi: 10.3389/fonc.2026.1854626 (PMC13388083; doi:10.3389/fonc.2026.1854626)
Supplement: Supplementary file 4 [file Table1.xlsx]

## Sheet: Sheet1
keywords_all	cor_CHINA	cor_USA	cor_diff	cor_mean	freq_full
EXTRACELLULAR VESICLES	0.992047	0.999108	0.00706115	0.995578	749
MICROVESICLES	0.995951	0.987292	0.00865914	0.991621	286
COVID-19	0.992	0.990486	0.00151342	0.991243	60
MICROPARTICLES	0.995328	0.985589	0.00973868	0.990458	471
CELL-DERIVED MICROPARTICLES	0.985739	0.983687	0.00205142	0.984713	65
REGENERATIVE MEDICINE	0.975558	0.993147	0.0175887	0.984352	65
ENDOTHELIAL CELLS	0.97931	0.987981	0.00867077	0.983645	76
PLATELETS	0.977976	0.987001	0.00902494	0.982489	512
CIRCULATING MICROPARTICLES	0.9722	0.98923	0.0170304	0.980715	61
PROTEOMICS	0.973425	0.987439	0.0140148	0.980432	65
PLATELET-RICH PLASMA	0.977748	0.981327	0.00357957	0.979538	106
LIQUID BIOPSY	0.962102	0.992677	0.0305757	0.97739	116
FLOW CYTOMETRY	0.988591	0.963992	0.0245984	0.976292	123
THROMBOSIS	0.979055	0.9734	0.00565514	0.976228	279
MICROPARTICLE	0.972463	0.978945	0.00648164	0.975704	84
MICRORNA	0.965321	0.980789	0.0154679	0.973055	80
CELLS	0.974584	0.966649	0.00793466	0.970617	63
PLATELET MICROPARTICLES	0.951947	0.984023	0.032076	0.967985	70
BIOMARKERS	0.965325	0.96613	0.000805067	0.965728	151
TISSUE FACTOR	0.991994	0.936402	0.0555917	0.964198	126
CARDIOVASCULAR DISEASE	0.979093	0.948896	0.0301971	0.963995	62
INFLAMMATION	0.93347	0.978042	0.0445714	0.955756	301
HEMOSTASIS	0.982435	0.927492	0.0549439	0.954963	86
BIOMARKER	0.933039	0.974614	0.041575	0.953827	96
EXOSOMES	0.915025	0.982349	0.067324	0.948687	421
PLATELET	0.91606	0.979458	0.0633976	0.947759	201
ACTIVATION	0.955334	0.938462	0.0168723	0.946898	107
TRANSFUSION	0.980944	0.911068	0.0698758	0.946006	60
PLATELET ACTIVATION	0.962774	0.925725	0.0370488	0.94425	95
EXTRACELLULAR VESICLE	0.954291	0.929181	0.0251098	0.941736	82
PLATELET-DERIVED MICROPARTICLES	0.912452	0.960794	0.0483418	0.936623	73
CANCER	0.906357	0.958101	0.0517437	0.932229	112
ATHEROSCLEROSIS	0.883787	0.970689	0.0869023	0.927238	119
PLASMA	0.962346	0.882205	0.0801408	0.922276	70
COAGULATION	0.931455	0.910578	0.0208766	0.921016	115
ANGIOGENESIS	0.85308	0.967095	0.114015	0.910088	103
EXOSOME	0.743716	0.956465	0.212749	0.850091	126
