# Supplementary material for: The research landscape and evolutionary trends of platelet-derived extracellular vesicles: a bibliometric and LDA analysis (2015–2026)
Source: Front Oncol. 2026 Jul 8;16:1854626. doi: 10.3389/fonc.2026.1854626 (PMC13388083; doi:10.3389/fonc.2026.1854626)
Supplement: Supplementary file 5 [file Table2.xlsx]

## Sheet: topic_temporal_trends_platelet_
Topic	Topic_Name	Top5_Terms	Slope	P_value
5	Exosomes and Regenerative Medicine	exosomes, cells, cell, growth, expression	0.0125248741751475	8.48319584861804e-07
1	Cancer Diagnosis and Treatment	cancer, tumor, cells, circulating, treatment	0.0079648367692474	7.65968310934668e-07
4	Research on Fundamental Characteristics of EVs	evs, extracellular, vesicles, extracellular_vesicles, plasma	0.00371141619392543	0.00848691703914786
6	Platelets - Regulation of Immune Inflammation	cells, platelets, immune, cell, inflammation	0.000358554082138771	0.661252126198009
3	Platelet Activation and Coagulation	platelet, activation, platelets, thrombosis, coagulation	-0.00447586	0.000136367333972003
7	Blood Testing and Storage of Platelet Microvesicles	blood, platelet, microparticles, platelets, plasma	-0.00487491	0.000143534764214948
2	Biomarkers and Comparison of Clinical Indicators	patients, levels, higher, compared, significantly	-0.00609853	5.44030319068828e-05
8	Endothelial Particles and Vascular Diseases	endothelial, microparticles, mps, vascular, pmps	-0.00911038	1.29505997332009e-08
